# Supplementary material for: Genomic Analysis of Hexokinase Genes in Foxtail Millet (Setaria italica): Haplotypes and Expression Patterns Under Abiotic Stresses
Source: Int J Mol Sci. 2025 Feb 24;26(5):1962. doi: 10.3390/ijms26051962 (PMC11900577; doi:10.3390/ijms26051962)
Supplement: Supplementary file 1 [file ijms-26-01962-s001.zip]

Archive with 4 entries (4 files):
- Figure S1 Heatmap of cis-acting elements.pdf
- Table S1 Protein sequences.pdf
- Table S2 The conserved motifs of the genes in the HXKs gene family are determined by MEME..pdf
- Table S3 qRT-PCR Prime.pdf
